# Supplementary material for: Niche Modeling May Explain the Historical Population Failure of Phytoseiulus persimilis in Taiwan: Implications of Biocontrol Strategies
Source: Insects. 2021 May 6;12(5):418. doi: 10.3390/insects12050418 (PMC8148512; doi:10.3390/insects12050418)
Supplement: Supplementary file 1 [file insects-12-00418-s001.zip]

Archive with 5 entries (5 files):
- Figure_S1.pdf
- Figure_S2.pdf
- Table S1.xlsx
- Table S2.xlsx
- Table S3.xlsx
