# Supplementary material for: Niche Modeling May Explain the Historical Population Failure of Phytoseiulus persimilis in Taiwan: Implications of Biocontrol Strategies
Source: Insects. 2021 May 6;12(5):418. doi: 10.3390/insects12050418 (PMC8148512; doi:10.3390/insects12050418)
Supplement: Supplementary file 1 [file insects-12-00418-s001.zip › Table S1.xlsx]

## Sheet: persimilis
Table S1. Occurrence data of Phytoseiulus persimilis.
Species	Latitude	Longitude	Location	Nation	Reference
Phytoseiulus persimilis	36.753	2.88823	Staouéli	Algeria	Athias-Henriot, C. Phytoseiidae et Aceosejidae (Acarina, Gamasina) d\'Algerie. I. Genres Blattisocius Keegan, Iphiseius Berlese, Amblyseius Berlese, Phytoseius Ribaga, Phytoseiulus Evans. Bull. Soc. Hist. Nat. Afr. N., 1957, 48, 319–352.
Phytoseiulus persimilis	-35.4717	149.01	Australian capital territory	Australia	Schicha, E. Phytoseiidae of Australia and Neighboring Areas. Indira Publication House: West Bloomfield, Michigan, USA, 1987, ISBN 093-033-702-6.
Phytoseiulus persimilis	-38.264	144.416	Geelong	Australia	Whitney, J.; James, D.G. The phytoseiid fauna of grapevines in Australia. Int. J. Acarol. 1996, 22, 279–284, doi: 10.1080/01647959608684105.
Phytoseiulus persimilis	-33.961	115.077	Margaret River	Australia	Whitney, J.; James, D.G. The phytoseiid fauna of grapevines in Australia. Int. J. Acarol. 1996, 22, 279–284, doi: 10.1080/01647959608684105.
Phytoseiulus persimilis	-33.8715	151.209	Sydney	Australia	Goodwin, S.; Schicha, E. Discovery of the predatory mite Phytoseiulus persimilis Athias-Henriot (Acarina: Phytoseiidae) in Australia. Aust. J. Entomol. 1979, 18, 304, doi: 10.1111/j.1440-6055.1979.tb00855.x.
Phytoseiulus persimilis	-35.2809	149.13	Canberra	Australia	Whitney, J.; James, D.G. The phytoseiid fauna of grapevines in Australia. Int. J. Acarol. 1996, 22, 279–284, doi: 10.1080/01647959608684105.
Phytoseiulus persimilis	-34.2492	116.144	Manjimup	Australia	Whitney, J.; James, D.G. The phytoseiid fauna of grapevines in Australia. Int. J. Acarol. 1996, 22, 279–284, doi: 10.1080/01647959608684105.
Phytoseiulus persimilis	42.0462	-82.6001	Leamington	canada	Denmark, H.A.; Evans, G.A. Phytoseiidae of North America and Hawaii (Acari: Mesostigmata); Indira Publication House: West Bloomfield, Michigan, USA, 2011, ISBN 978-093-033-726-1.
Phytoseiulus persimilis	28.2884	-16.6363	Canary Islands	Spain	Kreiter, S.; Tixier, M.-S.; Ferragut, F.; Allam, L.; Lebdi, K.G. Preliminary observations of the diversity of phytoseiid mites in the Maghreb and comparasons to the fauna of Gran Canaria. Phytophaga 2004, 14, 477–484.
Phytoseiulus persimilis	-33.5159	-70.9788	Cuesta barriga	Chile	Ragusa, S.; Vargas, R. On some phytoseiid mites (Parasitiformes, Phytoseiidae) from Chile. Phytophaga 2002, 12, 129–139.
Phytoseiulus persimilis	9.90671	-83.6801	Turrialba	Costa Rica	Denmark, H.A.; Evans, G.A.; Auilar, H.; Vargas, C.; Ochos, R. Phytoseiidae of Central America (Acari: Mesostigmata); Indira Publication House: West Bloomfield, Michigan, USA, 1999, ISBN 978-093-033-717-9.
Phytoseiulus persimilis	35.0583	33.9678	Dheryneia	Cyprus	Vassiliou, V.A.; Kitsis, P.C.; Papadoulis, G.Th. New records of phytoseiid mites (Acari: Phytoseiidae) from Cyprus. Int. J. Acarol. 2012, 38, 191–196, doi: 10.1080/01647954.2011.603357
Phytoseiulus persimilis	30.2829	31.2085	Qaha	Egypt	Afsah, A.F.E. Survey of insects & mite associated Cape gooseberry plants (Physalis peruviana L.) and impact of some selected safe materials against the main pests. Ann.Agric. Sci. 2015, 60, 183–191, doi: 10.1016/j.aoas.2015.04.005.
Phytoseiulus persimilis	61.8947	27.8618	Juva	Finland	Tuovinen, T. Identification and occurrence of phytoseiid mites (Gamasina: Phytoseiidae) in Finnish apple plantations and their surroundings. Entomol. Fenn. 1993, 4, 95–114, doi: 10.33338/ef.83754
Phytoseiulus persimilis	60.1752	19.9205	Aland	Finland	Tuovinen, T. Identification and occurrence of phytoseiid mites (Gamasina: Phytoseiidae) in Finnish apple plantations and their surroundings. Entomol. Fenn. 1993, 4, 95–114, doi: 10.33338/ef.83754
Phytoseiulus persimilis	43.7263	4.0452	Restinclières	France	Barbar, Z.; Tixier, M.-S.; Kreiter, S.; Cheval, B. Diversity of phytoseiid mites in uncultivated areas adjacent to vineyards: a case study in the south of France. Acarologia 2005, 45, 145–154.
Phytoseiulus persimilis	42.0551	8.95684	Corsica	France	Tixier, M.-S.; Douin, M.; Kreiter, S. Phytoseiidae (Acari: Mesostigmata) on plants of the family Solanaceae: results of a survey in the south of France and a review of world biodiversity. Exp. Appl. Acarol. 2020, 81, 357–388, doi: 10.1007/s10493-020-00507-0.
Phytoseiulus persimilis	43.77	4.42459	Garons	France	Tixier, M.-S.; Douin, M.; Kreiter, S. Phytoseiidae (Acari: Mesostigmata) on plants of the family Solanaceae: results of a survey in the south of France and a review of world biodiversity. Exp. Appl. Acarol. 2020, 81, 357–388, doi: 10.1007/s10493-020-00507-0.
Phytoseiulus persimilis	43.5489	3.9804	Carnon	France	Tixier, M.-S.; Douin, M.; Kreiter, S. Phytoseiidae (Acari: Mesostigmata) on plants of the family Solanaceae: results of a survey in the south of France and a review of world biodiversity. Exp. Appl. Acarol. 2020, 81, 357–388, doi: 10.1007/s10493-020-00507-0.
Phytoseiulus persimilis	43.6109	3.87686	Montpellier	France	Tixier, M.-S.; Douin, M.; Kreiter, S. Phytoseiidae (Acari: Mesostigmata) on plants of the family Solanaceae: results of a survey in the south of France and a review of world biodiversity. Exp. Appl. Acarol. 2020, 81, 357–388, doi: 10.1007/s10493-020-00507-0.
Phytoseiulus persimilis	44.2117	4.80265	Uchaux	France	Tixier, M.-S.; Douin, M.; Kreiter, S. Phytoseiidae (Acari: Mesostigmata) on plants of the family Solanaceae: results of a survey in the south of France and a review of world biodiversity. Exp. Appl. Acarol. 2020, 81, 357–388, doi: 10.1007/s10493-020-00507-0.
Phytoseiulus persimilis	41.9974	12.5096	Botanikos	Greece	Papadoulis, G.Th.; Emmanouel, N.G.; Kapaxidi, E.V. Phytoseiidae of Greece and Cyprus (Acari: Mesostigmata); Indira Publication House: West Bloomfield, Michigan, USA, 2009, ISBN 978-093-033-723-0.
Phytoseiulus persimilis	37.4386	24.9137	Syros Island	Greece	Hatzinikolis, E. 1973. Acariens predateurs signales sur les plantes cultivees en Grece. Proc. 1st Greek Agric. Res. Symp., B-II 1973, 161–169.
Phytoseiulus persimilis	35.5138	24.0179	Chania	Greece	Swirski, E.; Ragusa, S. Notes on predacious mites of Greece, with a description of five new species (Mesostigmata: Phytoseiidae). Phytoparasitica 1976, 4, 161–169, doi: 10.1007/s10493-009-9278-7.
Phytoseiulus persimilis	37.7423	20.8982	Kalamaki	Greece	Swirski, E.; Ragusa, S. Notes on predacious mites of Greece, with a description of five new species (Mesostigmata: Phytoseiidae). Phytoparasitica 1976, 4, 161–169, doi: 10.1007/s10493-009-9278-7.
Phytoseiulus persimilis	35.3387	25.1442	Heraklion	Greece	Papadoulis, G.Th. 1993. Studies on Morphology and Systematics of the Family Phytoseiidae (Acari: Mesostigmata) in Greece. Ph.D. Thesis; Agricultural University of Athens, Athens, Greece.
Phytoseiulus persimilis	37.9826	23.7055	Agricultural University of Athens	Greece	Papadoulis, G.Th. 1993. Studies on Morphology and Systematics of the Family Phytoseiidae (Acari: Mesostigmata) in Greece. Ph.D. Thesis; Agricultural University of Athens, Athens, Greece.
Phytoseiulus persimilis	36.8478	22.7594	Makrinara	Greece	Papadoulis, G.Th. 1993. Studies on Morphology and Systematics of the Family Phytoseiidae (Acari: Mesostigmata) in Greece. Ph.D. Thesis; Agricultural University of Athens, Athens, Greece.
Phytoseiulus persimilis	35.3619	23.6344	Elos	Greece	Papadoulis, G.Th. 1993. Studies on Morphology and Systematics of the Family Phytoseiidae (Acari: Mesostigmata) in Greece. Ph.D. Thesis; Agricultural University of Athens, Athens, Greece.
Phytoseiulus persimilis	37.9613	23.7082	Harokopio	Greece	Papaioannou-Souliotis, P.; Ragusa, S.; Tsolakis, P. Phytophagous mites and their predators observed on cultivated plants in Greece during 1975-1990. Ann. Phyto. Benaki 1994, 17, 35–87.
Phytoseiulus persimilis	38.0455	23.858	Attiki	Greece	Papaioannou-Souliotis, P.; Ragusa, S.; Tsolakis, P. Phytophagous mites and their predators observed on cultivated plants in Greece during 1975-1990. Ann. Phyto. Benaki 1994, 17, 35–88.
Phytoseiulus persimilis	38.9593	20.7517	Preveza	Greece	Papaioannou-Souliotis, P.; Ragusa, S.; Tsolakis, P. Phytophagous mites and their predators observed on cultivated plants in Greece during 1975-1990. Ann. Phyto. Benaki 1994, 17, 35–89.
Phytoseiulus persimilis	37.5221	23.4688	Poros	Greece	Papaioannou-Souliotis, P.; Ragusa, S.; Tsolakis, P. Phytophagous mites and their predators observed on cultivated plants in Greece during 1975-1990. Ann. Phyto. Benaki 1994, 17, 35–90.
Phytoseiulus persimilis	37.4969	23.4479	Galatas	Greece	Papaioannou-Souliotis, P.; Ragusa, S.; Tsolakis, P. Phytophagous mites and their predators observed on cultivated plants in Greece during 1975-1990. Ann. Phyto. Benaki 1994, 17, 35–91.
Phytoseiulus persimilis	37.6444	22.8453	Argolis	Greece	Papaioannou-Souliotis, P.; Ragusa, S.; Tsolakis, P. Phytophagous mites and their predators observed on cultivated plants in Greece during 1975-1990. Ann. Phyto. Benaki 1994, 17, 35–92.
Phytoseiulus persimilis	40.9365	22.1103	Pella	Greece	Papaioannou-Souliotis, P.; Ragusa, S.; Tsolakis, P. Phytophagous mites and their predators observed on cultivated plants in Greece during 1975-1990. Ann. Phyto. Benaki 1994, 17, 35–93.
Phytoseiulus persimilis	38.4672	23.6234	Chalkis	Greece	Papaioannou-Souliotis, P.; Ragusa, S.; Tsolakis, P. Phytophagous mites and their predators observed on cultivated plants in Greece during 1975-1990. Ann. Phyto. Benaki 1994, 17, 35–94.
Phytoseiulus persimilis	35.0578	24.7608	Crete Island	Greece	Papaioannou-Souliotis, P.; Ragusa, S.; Tsolakis, P. Phytophagous mites and their predators observed on cultivated plants in Greece during 1975-1990. Ann. Phyto. Benaki 1994, 17, 35–95.
Phytoseiulus persimilis	39.2645	26.2776	Lesvos Island	Greece	Papaioannou-Souliotis, P.; Ragusa, S.; Tsolakis, P. Phytophagous mites and their predators observed on cultivated plants in Greece during 1975-1990. Ann. Phyto. Benaki 1994, 17, 35–96.
Phytoseiulus persimilis	15.3414	-91.3107	Aguacatan	Guatemala	Denmark, H.A.; Evans, G.A.; Auilar, H.; Vargas, C.; Ochos, R. Phytoseiidae of Central America (Acari: Mesostigmata); Indira Publication House: West Bloomfield, Michigan, USA, 1999, ISBN 978-093-033-717-9.
Phytoseiulus persimilis	47.4951	19.0487	Hungary	Hungary	Bozai, J. Data to the fauna of predaceous mites of Hungary with the description of four new species (Acari: Phytoseiidae). Folia Ent. Hung. 1997, 58, 35–43.
Phytoseiulus persimilis	37.2823	49.5886	Guilan	Iran	Hajizadeh, J.; Mortazavi, S. The genus Euseius Wainstein (Acari: Phytoseiidae) in Iran, with a revised key to Iranian phytoseiid mites. Int. J. Acarol. 2015, 41, 53–66, doi: 10.1080/01647954.2014.985712.
Phytoseiulus persimilis	32.7079	35.1814	Newe Yaar	Israel	Amitai, S.; Swirski, E. A new genus and new records of phytoseiid mites (Mesostigmata, Phytoseiidae) from Israel. Isr. J. Entomol. 1978, 12, 123–143.
Phytoseiulus persimilis	32.0018	34.8297	Bet Dagan	Israel	Amitai, S.; Swirski, E. A new genus and new records of phytoseiid mites (Mesostigmata, Phytoseiidae) from Israel. Isr. J. Entomol. 1978, 12, 123–143.
Phytoseiulus persimilis	33.0536	35.6156	Hulata	Israel	Amitai, S.; Swirski, E. A new genus and new records of phytoseiid mites (Mesostigmata, Phytoseiidae) from Israel. Isr. J. Entomol. 1978, 12, 123–143.
Phytoseiulus persimilis	32.6958	35.1203	Qiryat Tivon	Israel	Amitai, S.; Swirski, E. A new genus and new records of phytoseiid mites (Mesostigmata, Phytoseiidae) from Israel. Isr. J. Entomol. 1978, 12, 123–143.
Phytoseiulus persimilis	37.812	14.0049	Polizzi	Italy	Ragusa, S. Notes on phytoseiid mites in Sicily with a description of a new species of Typhledromus (Acarina: Mesostigmata). Acarologia 1976, 18, 379–392.
Phytoseiulus persimilis	38.1154	13.3621	Palermo	Italy	Ragusa, S. Notes on phytoseiid mites in Sicily with a description of a new species of Typhledromus (Acarina: Mesostigmata). Acarologia 1976, 18, 379–392.
Phytoseiulus persimilis	37.4166	14.9669	Sicily	Italy	Lombardini, G. Acari Nuovi. XXXVII. Bollettino dell’Istituto di Entomologia Agraria, della Universita di Palermo ed Osservatorio Regionale per le Malattie delle Piante, 1959, 21, 163–167.
Phytoseiulus persimilis	42.2295	12.2295	Corylus	Italy	Ragusa, S. Difesa del nocciolo dagli artropodi dannosi. VIII. Effetto del Lindano e dell' Azinphos-metile sugli acari Fitoseidi (Acarina, Mesostigmata). Boll. Ist. Entomol. Agr. Oss. Fitopat. Palermo 1974, 8, 203–214.
Phytoseiulus persimilis	41.359	13.4274	Fondi	Italy	McMurtry, J.A. Some predaceous mites [Phytoseiidae] on citrus in the mediterranean region. Entomophaga 1977, 22, 19–30, doi: 10.1007/BF02372986.
Phytoseiulus persimilis	40.3704	16.8131	Metaponto	Italy	Tsolakis, H.; Ragusa, E. Phytoseiid mites from Basilicata region (Southern Italy): species diversity, redescription of Typhloseiulus arzakanicus Arutunjan and a dichotomic key of the genus Typhloseiulus Chant and McMurtry 1994 (Parasitiformes, Phytoseiidae). Acarologia 2017, 57, 805–821, doi: 10.24349/acarologia/20174195.
Phytoseiulus persimilis	39.937	15.7634	Castrocucco	Italy	Tsolakis, H.; Ragusa, E. Phytoseiid mites from Basilicata region (Southern Italy): species diversity, redescription of Typhloseiulus arzakanicus Arutunjan and a dichotomic key of the genus Typhloseiulus Chant and McMurtry 1994 (Parasitiformes, Phytoseiidae). Acarologia 2017, 57, 805–821, doi: 10.24349/acarologia/20174195.
Phytoseiulus persimilis	35.6074	140.108	Chiba	Japan	Toyoshima, S.; Kishimoto, H.; Amano, H. Phytoseiid mite Portal. Available online: https://phytoseiidae.acarology-japan.org/ (accessed on 10 January 2021)
Phytoseiulus persimilis	35.4833	139.616	Kanagawa	Japan	Toyoshima, S.; Kishimoto, H.; Amano, H. Phytoseiid mite Portal. Available online: https://phytoseiidae.acarology-japan.org/ (accessed on 10 January 2021)
Phytoseiulus persimilis	34.9717	138.388	Shizuoka	Japan	Toyoshima, S.; Kishimoto, H.; Amano, H. Phytoseiid mite Portal. Available online: https://phytoseiidae.acarology-japan.org/ (accessed on 10 January 2021)
Phytoseiulus persimilis	31.5969	130.557	Kagoshima	Japan	Toyoshima, S.; Kishimoto, H.; Amano, H. Phytoseiid mite Portal. Available online: https://phytoseiidae.acarology-japan.org/ (accessed on 10 January 2021)
Phytoseiulus persimilis	26.1499	127.705	Okinawa	Japan	Toyoshima, S.; Kishimoto, H.; Amano, H. Phytoseiid mite Portal. Available online: https://phytoseiidae.acarology-japan.org/ (accessed on 10 January 2021)
Phytoseiulus persimilis	32.4394	35.5584	Al-Masharia	Jordan	Allawi, T.F. The Phytoseiidae of Jordan (Acarina). Boll. Soc. Entomol. Ital. 1991, 123, 91–96.
Phytoseiulus persimilis	-0.024104	37.909	Kenya	Kenya	Migeon, A.; Tixier, M.-S.; Navajas, M.; Litskas, V.D.; Stavrinides, M.C. A predator-prey system: Phytoseiulus persimilis (Acari: Phytoseiidae) and Tetranychus urticae (Acari: Tetranychidae): worldwide occurrence datasets. Acarologia 2019, 59, 301–307, doi: 10.24349/acarologia/20194322.
Phytoseiulus persimilis	56.8786	24.6016	Latvia	Latvia	Salmane, I. A check-list of Latvian Gamasina mites (Acari, Mesostigmata) with short notes to their ecology. Lat. Entomol. 2000, 38, 27–38.
Phytoseiulus persimilis	33.9177	35.5983	Coastal Plain	Lebanon	Dosse, G. Schadmilben des Libanons und ihre Prädatoren. Z. Angwe. Entomol. 1967, 59, 16–48, doi: 10.1111/j.1439-0418.1967.tb03837.x.
Phytoseiulus persimilis	14.6418	-61.0225	Martinique	France	Migeon, A.; Tixier, M.-S.; Navajas, M.; Litskas, V.D.; Stavrinides, M.C. A predator-prey system: Phytoseiulus persimilis (Acari: Phytoseiidae) and Tetranychus urticae (Acari: Tetranychidae): worldwide occurrence datasets. Acarologia 2019, 59, 301–307, doi: 10.24349/acarologia/20194322.
Phytoseiulus persimilis	-20.3484	57.5518	Mauritius	Mauritius	Kreiter, S.; Olivier, F.; Rose-My, P. New records of Phytoseiidae (Acari: Mesostigmata) from Mauritius. Acarologia. 2018, 58, 773–785, doi: 10.24349/acarologia/20184273.
Phytoseiulus persimilis	32.342	-6.37515	Beni-Melal	Morocco	Tixier, M.-S.; Allam, L.; Douin, M.; Kreiter, S. Phytoseiidae (Acari: Mesostigmata) of Morocco: new records, descriptions of five new species, re-descriptions of two species, and key for identification. Zootaxa 2016, 4067, 501–551, doi: 10.11646/zootaxa.4067.5.1.
Phytoseiulus persimilis	33.2316	-8.50071	El Jadida	Morocco	Tixier, M.-S.; Allam, L.; Douin, M.; Kreiter, S. Phytoseiidae (Acari: Mesostigmata) of Morocco: new records, descriptions of five new species, re-descriptions of two species, and key for identification. Zootaxa 2016, 4067, 501–551, doi: 10.11646/zootaxa.4067.5.1.
Phytoseiulus persimilis	33.5239	-7.82625	Bouazza	Morocco	Tixier, M.-S.; Allam, L.; Douin, M.; Kreiter, S. Phytoseiidae (Acari: Mesostigmata) of Morocco: new records, descriptions of five new species, re-descriptions of two species, and key for identification. Zootaxa 2016, 4067, 501–551, doi: 10.11646/zootaxa.4067.5.1.
Phytoseiulus persimilis	33.8787	-5.54556	University of Meknès	Morocco	Tixier, M.-S.; Allam, L.; Douin, M.; Kreiter, S. Phytoseiidae (Acari: Mesostigmata) of Morocco: new records, descriptions of five new species, re-descriptions of two species, and key for identification. Zootaxa 2016, 4067, 501–551, doi: 10.11646/zootaxa.4067.5.1.
Phytoseiulus persimilis	33.1155	-7.93476	Ouled Abbou	Morocco	Tixier, M.-S.; Allam, L.; Douin, M.; Kreiter, S. Phytoseiidae (Acari: Mesostigmata) of Morocco: new records, descriptions of five new species, re-descriptions of two species, and key for identification. Zootaxa 2016, 4067, 501–551, doi: 10.11646/zootaxa.4067.5.1.
Phytoseiulus persimilis	33.573	-7.64149	Road from El Jadida to Casablanca	Morocco	Tixier, M.-S.; Allam, L.; Douin, M.; Kreiter, S. Phytoseiidae (Acari: Mesostigmata) of Morocco: new records, descriptions of five new species, re-descriptions of two species, and key for identification. Zootaxa 2016, 4067, 501–551, doi: 10.11646/zootaxa.4067.5.1.
Phytoseiulus persimilis	-11.8062	-77.1612	Santa Rosa	Peru	Kreiter, S.; Olivier, F.; Rose-My, P. Records on phytoseiid (Acari) mites of Peru. Int. J. Acarol. 1979, 5, 111–116, doi: 10.1080/01647957908683133.
Phytoseiulus persimilis	-17.9969	-70.2207	Pocollay	Peru	Guanilo, A.D.; Moraes, G.J.de; Knapp, M. Phytoseiid mites (Acari: Phytoseiidae) of the subfamily Amblyseiinae Muma from Peru, with descriptions of four new species. Zootaxa 2008, 1880, 1–47, doi: 10.11646/zootaxa.1880.1.1.
Phytoseiulus persimilis	-6.77125	-79.8543	Chiclayo	Peru	Guanilo, A.D.; Moraes, G.J.de; Knapp, M. Phytoseiid mites (Acari: Phytoseiidae) of the subfamily Amblyseiinae Muma from Peru, with descriptions of four new species. Zootaxa 2008, 1880, 1–47, doi: 10.11646/zootaxa.1880.1.1.
Phytoseiulus persimilis	-8.11502	-79.0383	Universidad Nacional de Trujillo	Peru	Guanilo, A.D.; Moraes, G.J.de; Knapp, M. Phytoseiid mites (Acari: Phytoseiidae) of the subfamily Amblyseiinae Muma from Peru, with descriptions of four new species. Zootaxa 2008, 1880, 1–47, doi: 10.11646/zootaxa.1880.1.1.
Phytoseiulus persimilis	-12.0278	-76.9111	SENASA Vitarte	Peru	Guanilo, A.D.; Moraes, G.J.de; Knapp, M. Phytoseiid mites (Acari: Phytoseiidae) of the subfamily Amblyseiinae Muma from Peru, with descriptions of four new species. Zootaxa 2008, 1880, 1–47, doi: 10.11646/zootaxa.1880.1.1.
Phytoseiulus persimilis	-12.056	-77.0843	Universidad Nacional Mayor de San Marcos	Peru	Guanilo, A.D.; Moraes, G.J.de; Knapp, M. Phytoseiid mites (Acari: Phytoseiidae) of the subfamily Amblyseiinae Muma from Peru, with descriptions of four new species. Zootaxa 2008, 1880, 1–47, doi: 10.11646/zootaxa.1880.1.1.
Phytoseiulus persimilis	38.9443	-9.33208	Mafra	Portugal	Pereira, N.; Ferreira, M.dosA.; Sousa, M.E.; Franco, J.C. Mites, lemon trees and ground cover interactions in Mafra region. Bull. OILB/SROP 2006, 29, 143–150.
Phytoseiulus persimilis	-21.1909	55.6034	Reunion Island		Kreiter, S.; Payet, R.-M.; Douin, M.; Olivier, F.; Fillatre, J.; Le Bellec, F. Phytoseiidae of La Réunion Island (Acari: Mesostigmata): three new species and two males described, new synonymies, and new records. Acarologia 2020, 60, 111–195, doi: 10.24349/acarologia/20204361
Phytoseiulus persimilis	-19.7213	63.4247	Rodrigues Island		Kreiter, S.; Abo-Shnaf, R.I.A. Phytoseiid mites of Rodrigues Island (Acari: Mesostigmata). Acarologia 2020, 60, 449–469, doi: 10.24349/acarologia/20204376
Phytoseiulus persimilis	44.825	20.4237	Yugoslavia	Serbia	Kropczynska, D.; Petanovic, R. Contribution to the knowledge of the predacious mites (Acarida: Phytoseiidae) of Yugoslavia. Biosistematika 1987, 13, 81–86.
Phytoseiulus persimilis	45.4758	13.6183	Sečovlje	Slovenia	Kreiter, S.; Karima, A.; Douin, M.; Bohinc, T.; Trdan, S.; Tixier, M.-S. Phytoseiid mites of Slovenia (Acari: Mesostigmata): new records and first description of the male of Amblyseius microorientalis. Acarologia 2020, 60, 203–242, doi: 10.24349/acarologia/20204364.
Phytoseiulus persimilis	-32.9497	18.0652	South Africa	South Africa	Meyer, M.K.P. Mite Pests of Crops in Southern Africa; Trio-Rand/S.A. Litho Company, South Africa, 2004, ISBN 978-062-106-943-3.
Phytoseiulus persimilis	42.2101	2.96003	Spain	Spain	Chorąży, A.; Kropczyńska-Linkiewicz, D.; Sas, D.; Escudero-Colomar, L.-A. Distribution of Amblydromalus limonicus in northeastern Spain and diversity of phytoseiid mites (Acari: Phytoseiidae) in tomato and other vegetable crops after its introduction. Exp. Appl. Acarol. 2016, 69, 465–478, doi: 10.1007/s10493-016-0050-5.
Phytoseiulus persimilis	35.5407	35.793	lattakia	Syria	Barbar, Z. Survey of phytoseiid mite species (Acari: Phytoseiidae) in citrus orchards in Lattakia governorate, Syria. Acarologia 2013, 53, 247–261, doi: 10.1051/acarologia/20132098.
Phytoseiulus persimilis	35.8255	10.6346	Sousse	Tunisia	Kreiter, S.; Tixier, M.-S.; Sahraoui, H.; Lebdi-Grissa, K.; Chabaan, S.B.; Chatti, A.; Chermati, B.; Khoualdia, O; Ksantini, M. Phytoseiid mites (Acari: Mesostigmata) from Tunisia: catalogue, biogeography, and key for identification. 6. Eur. Con. Eur. Ass. Acarol. Integr. Acarol. 2008, 197–207.
Phytoseiulus persimilis	36.4073	10.6225	Hammamet	Tunisia	Kreiter, S.; Tixier, M.-S.; Sahraoui, H.; Lebdi-Grissa, K.; Chabaan, S.B.; Chatti, A.; Chermati, B.; Khoualdia, O; Ksantini, M. Phytoseiid mites (Acari: Mesostigmata) from Tunisia: catalogue, biogeography, and key for identification. 6. Eur. Con. Eur. Ass. Acarol. Integr. Acarol. 2008, 197–207.
Phytoseiulus persimilis	37.2486	10.0394	Metline	Tunisia	Kreiter, S.; Tixier, M.-S.; Sahraoui, H.; Lebdi-Grissa, K.; Chabaan, S.B.; Chatti, A.; Chermati, B.; Khoualdia, O; Ksantini, M. Phytoseiid mites (Acari: Mesostigmata) from Tunisia: catalogue, biogeography, and key for identification. 6. Eur. Con. Eur. Ass. Acarol. Integr. Acarol. 2008, 197–207.
Phytoseiulus persimilis	36.9111	7.0676	Mraïssa	Tunisia	Kreiter, S.; Tixier, M.-S.; Sahraoui, H.; Lebdi-Grissa, K.; Chabaan, S.B.; Chatti, A.; Chermati, B.; Khoualdia, O; Ksantini, M. Phytoseiid mites (Acari: Mesostigmata) from Tunisia: catalogue, biogeography, and key for identification. 6. Eur. Con. Eur. Ass. Acarol. Integr. Acarol. 2008, 197–207.
Phytoseiulus persimilis	36.1255	32.5901	Kalediran	Turkey	Sekeroglu, E.; Kazak, C. First record of Phytoseiulus persimilis (Acari: Phytoseiidae) in Turkey. Entomophaga, 1993, 38, 343-345, doi: 10.1007/BF02374451.
Phytoseiulus persimilis	34.0739	-117.314	Colton	USA	Denmark, H.A.; Evans, G.A. Phytoseiidae of North America and Hawaii (Acari: Mesostigmata); Indira Publication House: West Bloomfield, Michigan, USA, 2011, ISBN 978-093-033-726-1.
Phytoseiulus persimilis	29.6584	-82.3267	Gainesville	USA	Denmark, H.A.; Evans, G.A. Phytoseiidae of North America and Hawaii (Acari: Mesostigmata); Indira Publication House: West Bloomfield, Michigan, USA, 2011, ISBN 978-093-033-726-1.
Phytoseiulus persimilis	39.237	-85.0938	Sunman	USA	Denmark, H.A.; Evans, G.A. Phytoseiidae of North America and Hawaii (Acari: Mesostigmata); Indira Publication House: West Bloomfield, Michigan, USA, 2011, ISBN 978-093-033-726-1.
Phytoseiulus persimilis	39.0349	-76.9076	Beltsville	USA	Denmark, H.A.; Evans, G.A. Phytoseiidae of North America and Hawaii (Acari: Mesostigmata); Indira Publication House: West Bloomfield, Michigan, USA, 2011, ISBN 978-093-033-726-1.
Phytoseiulus persimilis	42.2808	-83.743	Ann Arbor	USA	Denmark, H.A.; Evans, G.A. Phytoseiidae of North America and Hawaii (Acari: Mesostigmata); Indira Publication House: West Bloomfield, Michigan, USA, 2011, ISBN 978-093-033-726-1.
Phytoseiulus persimilis	42.1497	-88.1337	Barrington	USA	Denmark, H.A.; Evans, G.A. Phytoseiidae of North America and Hawaii (Acari: Mesostigmata); Indira Publication House: West Bloomfield, Michigan, USA, 2011, ISBN 978-093-033-726-1.
Phytoseiulus persimilis	41.1432	-81.8552	Medina	USA	Denmark, H.A.; Evans, G.A. Phytoseiidae of North America and Hawaii (Acari: Mesostigmata); Indira Publication House: West Bloomfield, Michigan, USA, 2011, ISBN 978-093-033-726-1.
Phytoseiulus persimilis	42.3273	-122.874	Medford	USA	Denmark, H.A.; Evans, G.A. Phytoseiidae of North America and Hawaii (Acari: Mesostigmata); Indira Publication House: West Bloomfield, Michigan, USA, 2011, ISBN 978-093-033-726-1.
Phytoseiulus persimilis	10.6964	-71.6649	Bajo Seco	Venezuela	Aponte, O.; McMurtry, J.A. Phytoseiid mites of Venezuela (Acari: Phytoseiidae). Int. J. Acarol. 1993, 19, 149–157, doi: 10.1080/01647959308683974
Phytoseiulus persimilis	10.0435	-67.4822	Cataurito	Venezuela	Aponte, O.; McMurtry, J.A. Phytoseiid mites of Venezuela (Acari: Phytoseiidae). Int. J. Acarol. 1993, 19, 149–157, doi: 10.1080/01647959308683974
