# Supplementary material for: Niche Modeling May Explain the Historical Population Failure of Phytoseiulus persimilis in Taiwan: Implications of Biocontrol Strategies
Source: Insects. 2021 May 6;12(5):418. doi: 10.3390/insects12050418 (PMC8148512; doi:10.3390/insects12050418)
Supplement: Supplementary file 1 [file insects-12-00418-s001.zip › Table S2.xlsx]

## Sheet: persimilis
Table S2. Contribution rate and permutation importance of environment variables
	Environment variables	Contribution rate %	Permutation importance %
bio19	Precipitation of coldest quarter (mm)	35.2	11.5
bio06	Min temperature of coldest month (°C)	15.4	9.5
bio18	Precipitation of warmest quarter (mm)	14.2	8.6
bio02	Mean diurnal range (°C)	7.4	4.9
bio05	Max temperature of warmest month (°C)	7	16.7
bio01	Annual mean temperature (°C)	6.8	20.6
bio11	Mean temperature of coldest quarter (°C)	5.6	0.1
bio08	Mean temperature of wettest quarter (°C)	4	8.1
bio04	Temperature seasonality (°C)	0.8	2.1
bio10	Mean temperature of warmest quarter (°C)	0.7	2.8
bio07	Temperature annual range (°C)	0.7	0
bio12	Annual precipitation (mm)	0.6	0
bio03	Isothermality	0.5	3.1
bio14	Precipitation of driest month (mm)	0.3	4.3
bio15	Precipitation seasonality (mm)	0.3	4.6
bio13	Precipitation of wettest month (mm)	0.2	1.3
bio09	Mean temperature of driest quarter (°C)	0.2	0.4
bio17	Precipitation of driest quarter (mm)	0.2	1.1
