# Supplementary material for: Niche Modeling May Explain the Historical Population Failure of Phytoseiulus persimilis in Taiwan: Implications of Biocontrol Strategies
Source: Insects. 2021 May 6;12(5):418. doi: 10.3390/insects12050418 (PMC8148512; doi:10.3390/insects12050418)
Supplement: Supplementary file 1 [file insects-12-00418-s001.zip › Table S3.xlsx]

## Sheet: persimilis
Table S2. Release sites of Phytoseiulus persimilis in Taiwan.
Crop	Location	Latitude	Longitude	Habitat suitability
Strawberry	Dahu Township	24.4316	120.87	0.109596
Tea	Songbokeng	23.8418	120.636	0.0870045
Papaya	Wufeng District	24.0308	120.694	0.0543911
Papaya	Daliao District	22.6052	120.398	0.0234871
